# Supplementary material for: Bioaccumulation of Cr by the Buddleja Species and Schinus molle L. Grown with and Without Compost in a Sandy Soil Contaminated by Leather Industrial Effluents
Source: Plants (Basel). 2024 Dec 11;13(24):3469. doi: 10.3390/plants13243469 (PMC11728836; doi:10.3390/plants13243469)
Supplement: Supplementary file 1 [file plants-13-03469-s001.zip]

Archive with 1 entries (1 files):
- plants-3262954-supplementary.pdf
